# Supplementary material for: Metabolic Adaptation in Epilepsy: From Acute Response to Chronic Impairment
Source: Int J Mol Sci. 2024 Sep 6;25(17):9640. doi: 10.3390/ijms25179640 (PMC11395010; doi:10.3390/ijms25179640)
Supplement: Supplementary file 1 [file ijms-25-09640-s001.zip]

Archive with 5 entries (5 files):
- Supplementary Figures.pdf
- TableS1.p_value_capacities_protein_correlation_significant_rat_model.xlsx
- TableS2.p_value_capacities_protein_correlation_significant_pilocarpine rat model of MTLE.xlsx
- TableS3.p_value_capacities_protein_correlation_significant_ATP_TLE.xlsx
- TableS4.p_value_capacities_mRNA_correlation_significant_human epilepsy_GSE134697_no_normalization.xlsx
