# Supplementary material for: Metabolic Adaptation in Epilepsy: From Acute Response to Chronic Impairment
Source: Int J Mol Sci. 2024 Sep 6;25(17):9640. doi: 10.3390/ijms25179640 (PMC11395010; doi:10.3390/ijms25179640)
Supplement: Supplementary file 1 [file ijms-25-09640-s001.zip › TableS1.p_value_capacities_protein_correlation_significant_rat_model.xlsx]

## Sheet: glucose
protein	p_value	R^2
Q7TP58	0.0457139	0.411147
P15429	0.00328737	0.680984
P04797	0.0157372	0.538209
Q6P6V0	0.0127474	0.560311
P04642	0.00434998	0.6589
Q05982	0.0178612	0.524462
P19804	0.0305597	0.462164
B2RYG2	0.00463772	0.653652
P47860	0.000230432	0.832668
P16617	0.0371647	0.437836
Q5XIV1	0.00226306	0.708334

## Sheet: atp
protein	p_value	R^2
Q9EPH7	0.000932306	0.764624
F1LXA0	0.000576596	0.790597
P03889	0.00448223	0.656455
P05506	0.00332688	0.68007
P05508	0.00918803	0.592787
Q561S0	0.00225004	0.708739
D3ZE15	0.00488224	0.649388
D3ZS58	1.75777e-05	0.91128
A0A0G2KAA3	0.000701623	0.780343
B2RZD6	0.000787084	0.774113
Q63362	0.000988831	0.761237
D4A3V2	0.000594226	0.789054
Q5BK63	5.65771e-05	0.881553
O08776	0.0232001	0.494938
D4A0T0	0.00086025	0.769179
D4A4P3	0.00553711	0.638736
F1LPG5	0.000278693	0.824685
D4A565	0.00109375	0.755323
D3ZZ21	0.000617608	0.78706
D3ZLT1	0.0389786	0.43178
B2RYW3	0.000532544	0.794616
D3ZS75	0.0147725	0.544946
Q641Y2	0.00374942	0.670787
D3ZG43	4.46837e-05	0.888256
B5DEL8	0.00059526	0.788964
Q5RJN0	0.043703	0.417029
Q5XIH3	0.00907178	0.594004
P19234	0.0123974	0.563161
D3ZFQ8	0.00875197	0.59742
P00159	0.0102888	0.581816
B2RYS2	0.0123532	0.563525
P32551	5.38619e-06	0.933832
P20788	0.00880848	0.596809
Q7TQ16	0.000166688	0.845452
P11951	0.00088658	0.767482
P35171	0.0159311	0.536895
P05505	0.0388323	0.43226
M0R7U1	0.0307499	0.461406
Q5XI78	0.000588106	0.789585
Q8VHF5	0.00494553	0.648312
Q09073	6.1765e-06	0.931545
Q68FX0	0.00122225	0.748646
Q99NA5	4.32001e-05	0.889184
P56574	0.00116475	0.751564
Q920L2	0.00895811	0.595207
P21913	0.00323129	0.682296
Q641Z9	0.0037155	0.671501
Q6PCT8	0.00370353	0.671755
F1LM47	0.0112659	0.57283
P29418	0.0331255	0.452246
D3ZAF6	0.000111304	0.86006
Q6PDU7	5.0923e-05	0.884591
D3Z9R8	0.000469717	0.800812
P19511	0.0149815	0.543457
P31399	0.000383557	0.810433
P21571	0.00800361	0.605812
Q06647	0.000100165	0.863646
Q5XIM4	0.0358709	0.442306
