# Supplementary material for: Metabolic Adaptation in Epilepsy: From Acute Response to Chronic Impairment
Source: Int J Mol Sci. 2024 Sep 6;25(17):9640. doi: 10.3390/ijms25179640 (PMC11395010; doi:10.3390/ijms25179640)
Supplement: Supplementary file 1 [file ijms-25-09640-s001.zip › TableS2.p_value_capacities_protein_correlation_significant_pilocarpine rat model of MTLE.xlsx]

## Sheet: atp
protein	p_value	R^2
F7EXQ7	0.0315097	0.506551
Q66HF1	0.0250275	0.535449
D3ZG43	0.0120568	0.617503
B2RYS2	0.0010059	0.806554
Q68FY0	0.0277838	0.522526
P11951	0.000370193	0.853721
P04636	0.00626383	0.679628
P08461	0.000127652	0.891579
