# Supplementary material for: Metabolic Adaptation in Epilepsy: From Acute Response to Chronic Impairment
Source: Int J Mol Sci. 2024 Sep 6;25(17):9640. doi: 10.3390/ijms25179640 (PMC11395010; doi:10.3390/ijms25179640)
Supplement: Supplementary file 1 [file ijms-25-09640-s001.zip › TableS3.p_value_capacities_protein_correlation_significant_ATP_TLE.xlsx]

## Sheet: atp
protein	p_value	R^2
Q9P0J0	0.0371687	0.927044
O95139	0.0233145	0.953915
P19404	0.0215421	0.95738
P08574	0.0120469	0.976051
P13073	0.00123577	0.99753
P20674	0.0403974	0.920837
P10606	0.0095748	0.980942
P00568	0.0114409	0.977249
P36957	0.0226975	0.95512
O75964	0.034233	0.932706
P24539	0.00944221	0.981205
Q13423	0.00315787	0.993694
