# Supplementary material for: Metabolic Adaptation in Epilepsy: From Acute Response to Chronic Impairment
Source: Int J Mol Sci. 2024 Sep 6;25(17):9640. doi: 10.3390/ijms25179640 (PMC11395010; doi:10.3390/ijms25179640)
Supplement: Supplementary file 1 [file ijms-25-09640-s001.zip › TableS4.p_value_capacities_mRNA_correlation_significant_human epilepsy_GSE134697_no_normalization.xlsx]

## Sheet: atp
protein	p_value	R^2
ENSG00000102078	0.000377803	0.606599
ENSG00000153291	0.00311029	0.475762
ENSG00000198840	0.0157961	0.349913
ENSG00000125356	0.000394402	0.604265
ENSG00000130414	0.00107527	0.545996
ENSG00000174886	0.00673794	0.418732
ENSG00000184752	1.59425e-05	0.746588
ENSG00000131495	0.000198762	0.639952
ENSG00000189043	0.000156155	0.651772
ENSG00000185633	0.0017155	0.516232
ENSG00000128609	8.96885e-05	0.677549
ENSG00000119421	0.000433355	0.599106
ENSG00000139180	0.000135607	0.658512
ENSG00000004779	0.00046357	0.595376
ENSG00000164182	0.000286647	0.621282
ENSG00000178057	9.75127e-05	0.673781
ENSG00000123545	0.000819043	0.562553
ENSG00000101247	0.000242371	0.629949
ENSG00000183648	0.000404588	0.602875
ENSG00000140990	0.000222845	0.634216
ENSG00000147123	0.000240813	0.630278
ENSG00000090266	0.000101032	0.672172
ENSG00000119013	1.18296e-05	0.75696
ENSG00000065518	1.47885e-05	0.74924
ENSG00000136521	4.42528e-05	0.70774
ENSG00000165264	0.00035103	0.610559
ENSG00000099795	0.0020896	0.503138
ENSG00000166136	0.000212085	0.636709
ENSG00000147684	2.51034e-05	0.729974
ENSG00000109390	0.000140879	0.656702
ENSG00000151366	0.00137283	0.530646
ENSG00000158864	5.95998e-05	0.695363
ENSG00000164258	2.96986e-05	0.723558
ENSG00000168653	4.08294e-05	0.711002
ENSG00000145494	0.00124608	0.536789
ENSG00000115286	0.00112335	0.543282
ENSG00000110717	0.000222804	0.634226
ENSG00000167792	0.000252866	0.627777
ENSG00000160194	5.93917e-05	0.695512
ENSG00000179091	0.000332547	0.613449
ENSG00000184076	0.00031502	0.616322
ENSG00000127540	0.000573001	0.583433
ENSG00000156467	4.40543e-05	0.707923
ENSG00000010256	4.87102e-05	0.703805
ENSG00000140740	4.28559e-05	0.709044
ENSG00000169021	0.00124421	0.536883
ENSG00000173660	8.64795e-05	0.679177
ENSG00000164405	0.00010574	0.670093
ENSG00000131143	6.28324e-05	0.693116
ENSG00000178741	0.000169333	0.647845
ENSG00000135940	9.41864e-05	0.67535
ENSG00000111775	0.000271355	0.624135
ENSG00000126267	0.000103316	0.671153
ENSG00000164919	0.000199352	0.639805
ENSG00000161281	0.0120764	0.372276
ENSG00000112695	0.000568936	0.58384
ENSG00000115944	2.97168e-05	0.723535
ENSG00000131174	0.000153907	0.652471
ENSG00000127184	5.35285e-05	0.699887
ENSG00000176340	0.000147184	0.654614
ENSG00000198804	0.00366415	0.464097
ENSG00000198712	0.00121806	0.53822
ENSG00000198938	0.000163142	0.649655
ENSG00000075415	9.90665e-05	0.673065
ENSG00000122729	0.0010216	0.549154
ENSG00000100412	0.000291718	0.620365
ENSG00000106992	0.00264108	0.487176
ENSG00000154027	0.000274738	0.623492
ENSG00000140057	0.00104625	0.547686
ENSG00000165695	0.00765937	0.40878
ENSG00000181192	0.000161545	0.650132
ENSG00000091140	0.000144574	0.655469
ENSG00000119689	0.00108743	0.545299
ENSG00000105953	0.00094263	0.554075
ENSG00000062485	0.000150957	0.653401
ENSG00000151729	0.000350675	0.610613
ENSG00000005022	0.000376397	0.606801
ENSG00000169100	0.000274881	0.623465
ENSG00000091483	0.000514438	0.589549
ENSG00000166411	1.66233e-05	0.7451
ENSG00000101365	0.000107499	0.669337
ENSG00000067829	9.95407e-05	0.672848
ENSG00000182054	6.14921e-06	0.778274
ENSG00000146701	0.000303915	0.618215
ENSG00000150768	6.98555e-05	0.688558
ENSG00000131828	0.000135117	0.658683
ENSG00000168291	5.54565e-05	0.698404
ENSG00000180817	3.80338e-05	0.713847
ENSG00000138777	0.000145896	0.655034
ENSG00000143363	0.000896163	0.557142
ENSG00000073578	0.000122218	0.663398
ENSG00000117118	1.34269e-05	0.752609
ENSG00000143252	0.000305604	0.617923
ENSG00000204370	0.000122769	0.663188
ENSG00000136143	4.37333e-05	0.708221
ENSG00000163541	0.000218354	0.635244
ENSG00000172340	8.74071e-05	0.678701
ENSG00000152234	0.000146009	0.654997
ENSG00000110955	9.05107e-05	0.67714
ENSG00000165629	6.79657e-05	0.689744
ENSG00000099624	0.000541233	0.586679
ENSG00000124172	0.000879964	0.558244
ENSG00000159199	0.000489557	0.592333
ENSG00000135390	0.00010492	0.670449
ENSG00000154518	0.00014909	0.653998
ENSG00000169020	0.000389068	0.605006
ENSG00000241468	0.000119883	0.664297
ENSG00000167283	9.6487e-05	0.67426
ENSG00000156411	0.000350404	0.610655
ENSG00000116459	6.48343e-05	0.691773
ENSG00000167863	5.22944e-05	0.70086
ENSG00000154723	4.88663e-05	0.703672
ENSG00000241837	8.09578e-05	0.682105
ENSG00000105341	9.95218e-05	0.672856
ENSG00000228253	0.0316633	0.289212
ENSG00000112992	0.000193981	0.641162
